# Supplementary material for: Germline mutations and somatic inactivation of TRIM28 in Wilms tumour
Source: PLoS Genet. 2018 Jun 18;14(6):e1007399. doi: 10.1371/journal.pgen.1007399 (PMC6005459; doi:10.1371/journal.pgen.1007399)
Supplement: S1 Table — (XLSX) [file pgen.1007399.s002.xlsx]

## Sheet: Sheet2
S1_Table. Missense and loss-of-function somatic variants identified in the Wilms tumours.
Tumour ID	Affected Gene	Variant Effect	Chromosome	Genomic Position GRCh37	Transcript ID	Transcript Variant	Protein Variant	Loss of Heterozygosity	Sanger Validation	ExAC Allele Frequency	SNP ID
16T	ORC2	Missense	2	201778120	ENST00000234296	c.1545T>G	p.Asp515Glu			.	.
16T	SNED1	Missense	2	242011113	ENST00000310397	c.3712G>C	p.Glu1238Gln			0.0008786	.
16T	DROSHA	Missense	5	31421464	ENST00000344624	c.3440A>T	p.Glu1147Val		Yes	.	.
16T	PIK3R1	Missense	5	67522808	ENST00000396611	c.305C>T	p.Ser102Leu			0.0002767	.
16T	HGF	Missense	7	81386586	ENST00000222390	c.401G>A	p.Arg134His			8.253e-06	.
16T	DAZAP1	Missense	19	1418329	ENST00000233078	c.197C>T	p.Thr66Met			4.121e-05	.
16T	ZNF93	Missense	19	20045387	ENST00000343769	c.1623A>T	p.Glu541Asp			.	.
16T	GRWD1	Missense	19	48956163	ENST00000253237	c.1222C>G	p.Leu408Val			.	.
24T	SZT2	Missense	1	43869435	ENST00000562955	c.317C>A	p.Thr106Asn			.	.
24T	CTNNB1	Missense	3	41274899	ENST00000349496	c.1149G>C	p.Trp383Cys		Yes	.	.
24T	MAN2A1	Missense	5	109178074	ENST00000261483	c.2612G>A	p.Arg871Gln			1.043e-05	.
24T	CREBRF	Missense	5	172518263	ENST00000540014	c.1081G>A	p.Glu361Lys			.	.
24T	RYR3	Missense	15	34080425	ENST00000389232	c.9596C>T	p.Ala3199Val			.	.
24T	AMER1	Frameshift	X	63412086	ENST00000330258	c.1080delC	p.Cys361fs		Yes	.	.
31T	NONO	Missense	X	70511698	ENST00000276079	c.224G>A	p.Arg75His	Yes		.	.
40T	VPS54	Missense	2	64147110	ENST00000272322	c.2071C>T	p.Arg691Cys			8.305e-06	.
40T	CTNNB1	Missense	3	41274897	ENST00000349496	c.1147T>A	p.Trp383Arg		Yes	.	.
40T	MAGI2	Missense	7	78636475	ENST00000354212	c.349C>G	p.Gln117Glu			.	.
40T	AMER1	Nonsense	X	63412110	ENST00000330258	c.1057C>T	p.Arg353*		Yes	.	rs137852216
41T	CTNNB1	Missense	3	41266137	ENST00000349496	c.134C>A	p.Ser45Tyr		Yes	.	rs121913409
41T	AKR1C3	Missense	10	5144685	ENST00000380554	c.689C>T	p.Pro230Leu			.	.
43T	HIVEP3	Missense	1	42049153	ENST00000247584	c.1316C>T	p.Pro439Leu			.	.
43T	CDC73	Missense	1	193119483	ENST00000367435	c.878A>C	p.Tyr293Ser			.	.
43T	RGS12	Missense	4	3429854	ENST00000344733	c.3369G>C	p.Gln1123His			.	.
43T	ARID3C	Missense	9	34623595	ENST00000378909	c.692C>G	p.Ala231Gly			.	.
43T	ARID3C	Missense	9	34623596	ENST00000378909	c.691G>A	p.Ala231Thr			3.432e-05	.
43T	TP53	Frameshift	17	7574002	ENST00000269305	c.1024delC	p.Arg342fs		Yes	.	.
43T	MKNK2	Missense	19	2041956	ENST00000250896	c.828C>G	p.Cys276Trp			4.887e-05	.
7T	C3orf72	Start Loss	3	138666209	ENST00000383165	c.3G>A	p.Met1?			.	.
7T	ACTB	Missense	7	5568281	ENST00000331789	c.433T>C	p.Ser145Pro			.	.
W100	NES	Missense	1	156639149	ENST00000368223	c.4831G>A	p.Gly1611Arg			.	.
W100	CD244	Missense	1	160806033	ENST00000368033	c.861G>T	p.Gln287His			.	.
W100	EYS	Missense	6	65523292	ENST00000370616	c.3422C>T	p.Pro1141Leu			.	.
W100	PHYHIPL	Missense	10	60996295	ENST00000373880	c.356G>A	p.Arg119His			.	rs185381023
W100	WT1	Missense	11	32413566	ENST00000332351	c.1384C>T	p.Arg462Trp	Yes	Yes	.	rs121907900
W109	DICER1	Missense	14	95557638	ENST00000343455	c.5429A>G	p.Asp1810Gly			.	.
W117	TRIM28	Frameshift	19	59060969	ENST00000253024	c.1935delinsGA	p.Phe645fs		Yes	.	.
W27	VPS13D	Missense	1	12336278	ENST00000358136	c.2633A>T	p.Asn878Ile			.	.
W27	LRRIQ3	Missense	1	74575130	ENST00000354431	c.815T>G	p.Leu272Arg			.	.
W27	COLEC11	Missense	2	3691559	ENST00000418971	c.709C>T	p.Arg237Trp			.	.
W27	HRH1	Missense	3	11301102	ENST00000397056	c.379C>T	p.Arg127Cys			1.649e-05	.
W27	CTNNB1	Missense	3	41266124	ENST00000349496	c.121A>C	p.Thr41Pro		Yes	.	rs121913412
W27	ZNF716	Missense	7	57528745	ENST00000420713	c.578C>T	p.Ser193Leu			.	.
W27	CUBN	Missense	10	17142084	ENST00000377833	c.1685A>C	p.Asn562Thr			.	.
W27	WT1	Frameshift	11	32456567	ENST00000332351	c.324dupT	p.Ala109fs		Yes	.	.
W27	CYP4F11	Missense	19	16040354	ENST00000248041	c.256C>A	p.Gln86Lys			.	.
W27	CPAMD8	Missense	19	17085966	ENST00000443236	c.2152C>T	p.Arg718Cys			8.994e-05	.
W27	DOPEY2	Missense	21	37618129	ENST00000399151	c.3851G>A	p.Arg1284His			.	.
W27	TMEM31	Missense	X	102967275	ENST00000319560	c.89A>G	p.Gln30Arg			.	.
W29	DROSHA	Missense	5	31421465	ENST00000344624	c.3439G>A	p.Glu1147Lys		Yes	.	.
W29	STAG2	Missense	X	123220445	ENST00000218089	c.3102_3103delinsTT	p.Arg1034_Phe1268delinsSer			.	.
W47	USH2A	Frameshift	1	216017708	ENST00000366943	c.9185dupA	p.Tyr3062fs			.	.
W47	ESRRG	Missense	1	216692754	ENST00000366937	c.908C>G	p.Thr303Arg			.	.
W47	ALMS1	Frameshift	2	73675824	ENST00000264448	c.2173dupT	p.Tyr725fs			.	.
W47	FASTKD2	Missense	2	207632043	ENST00000236980	c.626G>C	p.Ser209Thr			.	.
W47	DROSHA	Missense	5	31421465	ENST00000344624	c.3439G>A	p.Glu1147Lys		Yes	.	.
W47	LGR4	Missense	11	27389562	ENST00000379214	c.2708C>T	p.Ser903Leu	Yes		.	.
W47	ATM	Splice Donor	11	108129803	ENST00000278616	c.2466+1G>A	.	Yes		.	.
W47	FOXA2	Missense	20	22563677	ENST00000419308	c.203C>A	p.Ser68Tyr			.	.
W63	TP53	Frameshift	17	7579470	ENST00000269305	c.216dupC	p.Val73fs	Yes	Yes	.	.
W63	RNF213	Missense	17	78313883	ENST00000508628	c.5863C>T	p.Arg1955Cys			0.0006521	.
W63	CACNA1A	Missense	19	13366021	ENST00000360228	c.4643C>T	p.Pro1548Leu			.	.
W63	DGCR2	Missense	22	19029364	ENST00000263196	c.1115G>A	p.Arg372His			8.333e-06	.
W63	KDM5C	Missense	X	53230872	ENST00000375401	c.1921G>A	p.Val641Ile			.	.
W70	PUS10	Missense	2	61175253	ENST00000316752	c.1376G>A	p.Arg459His			.	.
W70	FAM47E	Nonsense	4	77199242	ENST00000515604	c.891G>A	p.Trp297*			.	.
W70	FBXW7	Splice Donor	4	153245335	ENST00000281708	c.1855+1G>C	.		Yes	.	.
W70	FBXW7	Missense	4	153247366	ENST00000281708	c.1436G>C	p.Arg479Pro		Yes	.	.
W70	MANEA	Frameshift	6	96034881	ENST00000369293	c.572_573dupGT	p.Leu192fs			.	rs112818736
W70	GPR152	Missense	11	67219498	ENST00000312457	c.698G>A	p.Arg233Gln			8.478e-06	.
