# Supplementary material for: Germline mutations and somatic inactivation of TRIM28 in Wilms tumour
Source: PLoS Genet. 2018 Jun 18;14(6):e1007399. doi: 10.1371/journal.pgen.1007399 (PMC6005459; doi:10.1371/journal.pgen.1007399)
Supplement: S2 Table — (XLSX) [file pgen.1007399.s003.xlsx]

## Sheet: Sheet1
S2 Table. Top 20 clusters with their representative enriched terms (one per cluster) associated with genes that had higher expression (n=302) or lower expression (n=126) in S1 than S2-S5 tumours (http://metascape.org/)
Higher expression in S1 tumours
GO	Category	Description	Count*	%*	Log10(P)	Log10(q)
GO:0032835	GO Biological Processes	glomerulus development	14	4.64	-13.14	-8.84
GO:0030155	GO Biological Processes	regulation of cell adhesion	35	11.59	-11.74	-8.28
R-HSA-1474244	Reactome Gene Sets	Extracellular matrix organization	23	7.62	-10.7	-7.36
GO:0048729	GO Biological Processes	tissue morphogenesis	31	10.26	-9.15	-5.98
GO:0048514	GO Biological Processes	blood vessel morphogenesis	31	10.26	-9.12	-5.98				w
GO:0042982	GO Biological Processes	amyloid precursor protein metabolic process	9	2.98	-8.24	-5.3
GO:0001503	GO Biological Processes	ossification	22	7.28	-8.18	-5.26
GO:0061061	GO Biological Processes	muscle structure development	29	9.6	-7.93	-5.06
GO:0030855	GO Biological Processes	epithelial cell differentiation	32	10.6	-7.9	-5.05
GO:0008285	GO Biological Processes	negative regulation of cell proliferation	30	9.93	-7.29	-4.53
GO:0001816	GO Biological Processes	cytokine production	29	9.6	-7.27	-4.53
hsa04510	KEGG Pathway	Focal adhesion	15	4.97	-7.07	-4.39
M5884	Canonical Pathways	NABA CORE MATRISOME	17	5.63	-6.69	-4.02
R-HSA-76005	Reactome Gene Sets	Response to elevated platelet cytosolic Ca2+	12	3.97	-6.58	-3.94
GO:0051960	GO Biological Processes	regulation of nervous system development	29	9.6	-6.24	-3.64
GO:0007423	GO Biological Processes	sensory organ development	23	7.62	-6.21	-3.63
hsa05205	KEGG Pathway	Proteoglycans in cancer	14	4.64	-6.17	-3.6
GO:0071363	GO Biological Processes	cellular response to growth factor stimulus	26	8.61	-5.89	-3.37
R-HSA-1500931	Reactome Gene Sets	Cell-Cell communication	11	3.64	-5.86	-3.36
GO:0010035	GO Biological Processes	response to inorganic substance	22	7.28	-5.74	-3.25
Lower expression in S1 tumours
GO	Category	Description	Count	%	Log10(P)	Log10(q)
R-HSA-3000178	Reactome Gene Sets	ECM proteoglycans	13	10.32	-15.58	-11.28
GO:0048598	GO Biological Processes	embryonic morphogenesis	23	18.25	-12.81	-9.11
GO:0007346	GO Biological Processes	regulation of mitotic cell cycle	21	16.67	-9.8	-6.5
GO:0048608	GO Biological Processes	reproductive structure development	17	13.49	-9.53	-6.3
GO:0048729	GO Biological Processes	tissue morphogenesis	20	15.87	-9.38	-6.22
GO:0001501	GO Biological Processes	skeletal system development	17	13.49	-8.66	-5.56
GO:0061061	GO Biological Processes	muscle structure development	19	15.08	-8.54	-5.47
GO:0001568	GO Biological Processes	blood vessel development	20	15.87	-8.5	-5.45
GO:0060322	GO Biological Processes	head development	19	15.08	-7.6	-4.81
GO:0001655	GO Biological Processes	urogenital system development	13	10.32	-7.57	-4.78
GO:0045596	GO Biological Processes	negative regulation of cell differentiation	18	14.29	-7.49	-4.74
GO:0007610	GO Biological Processes	behavior	16	12.7	-6.89	-4.27
GO:0048762	GO Biological Processes	mesenchymal cell differentiation	10	7.94	-6.89	-4.27
GO:0072089	GO Biological Processes	stem cell proliferation	8	6.35	-6.68	-4.09
GO:0048589	GO Biological Processes	developmental growth	16	12.7	-6.65	-4.09
GO:0051960	GO Biological Processes	regulation of nervous system development	18	14.29	-6.55	-4
GO:0009612	GO Biological Processes	response to mechanical stimulus	10	7.94	-6.54	-4
GO:0007507	GO Biological Processes	heart development	15	11.9	-6.48	-3.96
GO:0043009	GO Biological Processes	chordate embryonic development	15	11.9	-6.22	-3.72
GO:0001503	GO Biological Processes	ossification	12	9.52	-5.93	-3.48
*Count is the number of genes in the user-provided lists with membership in the given ontology term.
*% is the percentage of total user-provided genes that are found in the given ontology term
(only input genes with at least one ontology term annotation are included in the calculation).
*Log10(P) is the p-value in log base 10.
*Log10(q) is the multi-test adjusted p-value in log base 10.
