# Supplementary material for: Germline mutations and somatic inactivation of TRIM28 in Wilms tumour
Source: PLoS Genet. 2018 Jun 18;14(6):e1007399. doi: 10.1371/journal.pgen.1007399 (PMC6005459; doi:10.1371/journal.pgen.1007399)
Supplement: S3 Table — (XLSX) [file pgen.1007399.s004.xlsx]

## Sheet: Sheet1
S3 Table. PCR primers used in this study.
Primer Name	Primer Sequence	Direction	Product length	Target	Temp	Strand
#Variant Primers
TRIM28_37_1_L	AGCTCCAGGCTGTTACTCCA	Forward	370	chr19:59057199	60
TRIM28_37_1_R	ACCAGATGCAACCAACATCA	Reverse			60
TRIM28_W117_1_L	GATGACAGTGCCACCATTTG	Forward	439	chr19:59060969	60
TRIM28_W117_1_R	CCAGCAGTACACGCTCACAT	Reverse			60
#Exon Primers
TRIM28_Exon1_L	AGTTGGCCGTGCCGTAG	Forward	606	chr19:59,055,835-59,056,464	60.9
TRIM28_Exon1_R	AGGTGGCATCCTCATCTCTG	Reverse			60.2
TRIM28_Exon2-3_L	CAGCAGGGGAATGGTGG	Forward	606	chr19:59,056,791-59,057,263	61.1
TRIM28_Exon2-3_R	AAAAGCAACTGAGGGCACAC	Reverse			60.3
TRIM28_Exon4-5_L	ATGAGGCCCCAACTCATTC	Forward	474	chr19:59,058,742-59,059,080	59.9
TRIM28_Exon4-5_R	GCTAGGTAGGGTCTTGCTGC	Reverse			59.1
TRIM28_Exon6-7_L	TCGTAAGTGTGGGTTCTGGG	Forward	526	chr19:59,059,158-59,059,547	60.9
TRIM28_Exon6-7_R	GAGGTATTGGGAACCACCTG	Reverse			59.3
TRIM28_Exon8-10_L	TTCCCAATACCTCAAATCCC	Forward	623	chr19:59,059,660-59,060,143	58.7
TRIM28_Exon8-10_R	AAAGAAGACTGGCAGGTTGG	Reverse			59.3
TRIM28_Exon11-12_L	CTATGGCTTTGGGTCAGGTG	Forward	559	chr19:59,060,228-59,060,607	60.5
TRIM28_Exon11-12_R	GATGAGGGGTGTTCAACAGG	Reverse			60.4
TRIM28_Exon13_L	GCTGTAGGATGAAGCCTGTAGTC	Forward	442	chr19:59,060,697-59,061,017	59.5
TRIM28_Exon13_R	GATCCTGTCCAGACAGCCC	Reverse			60.6
TRIM28_Exon 13 MiSeq L	ACGACGCTCTTCCGATCTGGCGATCTGGTTATGTGCAA	Forward	150	chr19:59,060,938-59,060,957
TRIM28_Exon 13 MiSeq R	CGTGTGCTCTTCCGATCTAAGGGTCTGCACATGATCCT	Reverse
TRIM28_Exon14-15_L	GTCAAGTCTGGGTGTTGGG	Forward	434	chr19:59,061,103-59,061,402	58.9
TRIM28_Exon14-15_R	ATACATGCACAGGTTGAGGG	Reverse			58.4
TRIM28_Exon16-17_L	CACCTTCTCCCTGGTGAGTC	Forward	711	chr19:59,061,513-59,062,082	59.7
TRIM28_Exon16-17_R	ACCAGCCAACGCCTGAG	Reverse			61
#Bisulfite Primers
TRIM28_Exon1_BiSulf_Positive_1	GGGAGG[C/T]GAGTAGGTAGTAGTTGG	Forward	482	chr19:59055924-59056405		+
TRIM28_Exon1_BiSulf_Positive_2	AACCCTAAACAAACACTACAAAC	Reverse				+
TRIM28_Exon1_BiSulf_Positive_3	GTTGGAGTTGTTGGAGTATTG	Forward	253	chr19:59056298-59056550	60	+
TRIM28_Exon1_BiSulf_Positive_4	CCCAAATAACATCCTCATCTCTAC	Reverse				+
TRIM28_Exon1_BiSulf_P3_Miseq	ACGACGCTCTTCCGATCTGTTGGAGTTGTTGGAGTATTG	Forward	253	chr19:59056298-59056550		+
TRIM28_Exon1_BiSulf_P4+Miseq	CGTGTGCTCTTCCGATCTCCCAAATAACATCCTCATCTCTAC	Reverse				+
